# Supplementary material for: Ganoderma tsuage promotes pain sensitivity in aging mice
Source: Sci Rep. 2024 May 21;14:11536. doi: 10.1038/s41598-024-61499-0 (PMC11109092; doi:10.1038/s41598-024-61499-0)
Supplement: Supplementary file 1 — Supplementary Information. [file 41598_2024_61499_MOESM1_ESM.xlsx]

## Sheet: Weight
week	0	1	2	3	4	5	6	7	8
9R	0	0.769231	8.07692	14.2308	21.9231	24.2308	30.3846	31.9231	37.3077
9G	0	10.8772	13.6842	21.0526	28.0702	28.0702	38.9474	40.7018	46.6667
9N
10R	0	3.54331	9.84252	15.748	24.0157	30.315	29.9213	32.2835	35.0394
10G	0	5.38462	9.61538	11.5385	16.9231	22.3077	22.3077	21.5385	23.8462
10N	0	10.8209	12.6866	19.403	21.6418	31.3433	33.209	35.8209	39.5522
11R	0	7.08955	11.194	18.2836	20.1493	22.3881	20.5224	20.5224	25.3731
11G	0	3.15789	11.9298	18.5965	23.8596	31.5789	29.4737	34.386	35.4386
11N	0	6.18893	9.77199	14.658	18.5668	26.7101	23.127	29.6417	32.2476
12R	0	6.17761	9.26641	16.9884	20.8494	26.6409	27.027	28.1853	33.2046
12G	0	-0.806452	3.62903	2.41935	11.6935	12.9032	13.7097	18.5484	17.7419
12N	0	7.11744	12.0996	15.6584	20.6406	22.7758	23.4875	25.2669	29.5374
13R	0	2.62295	0.327869	5.57377	7.21311	11.4754	13.1148	17.377	18.6885
13G	0	10.2941	12.5	23.1618	23.1618	32.7206	30.1471	36.7647	39.3382
13N	0	3.27273	3.63636	8.36364	9.81818	11.2727	10.1818	12.3636	18.9091
14R	0	1.47601	6.27306	8.11808	15.1292	18.8192	17.7122	21.4022	25.8303
14G	0	4.63576	10.9272	15.894	21.8543	25.8278	26.1589	29.1391	29.8013
14N	0	14.4366	16.1972	23.5915	31.6901	35.2113	36.2676	40.1408	43.662
15R	0	8.57143	5.71429	27.8571	29.2857	36.4286	41.7857	40.7143	45
15G	0	1.77305	-4.25532	13.4752	19.1489	24.8227	25.5319	29.078	34.3972
15N	0	7.49064	-0.374532	24.7191	25.8427	29.588	32.2097	32.2097	37.4532
16R	0	7.25191	13.7405	23.2824	25.5725	30.1527	30.916	33.9695	38.9313
16G	0	0.738007	4.79705	15.1292	16.2362	25.4613	31.3653	33.5793	38.3764
16N	0	7.44681	14.539	20.5674	23.7589	26.5957	30.1418	31.5603	35.461
AVERAGE	0	1	2	3	4	5	6	7	8
Control	0	6.27905	10.7811	16.3946	22.5148	27.2534	30.954	32.4535	36.4824
GT	0	4.82083	9.64849	14.434	19.2932	23.8328	22.8912	26.0918	28.9239
Aging	0	6.12303	8.31027	14.1171	18.1444	22.5545	22.2637	26.1979	29.3716
Aging+GT	0	5.54531	5.69349	20.8384	23.3075	28.8415	31.9918	33.5185	38.2698
STDEV
Control	0	2.00516	1.0395	1.7238	1.80962	1.73729	2.69377	3.15295	3.71202
GT	0	1.27234	1.29095	2.4804	1.67436	2.57441	2.2417	2.41094	2.6447
Aging	0	2.08722	2.42432	3.24965	3.74315	4.2357	4.1786	4.4978	4.24212
Aging+GT	0	1.37611	3.05287	2.28897	1.95617	1.75557	2.18075	1.6047	1.51985

## Sheet: Hot water
	Control	GT	Aging	Aging + GT
	-0.81	-1.52	-0.11	-0.45
	-0.72	-0.62	-0.1	-0.44
	-0.59	-0.5	-0.09	-0.36
	-0.32	-0.37	-0.06	-0.31
	-0.25	-0.36	-0.05	-0.15
	-0.15	-0.22	-0.05	-0.14
	-0.15	-0.17	-0.02	-0.1
	-0.05	-0.09	0.06	-0.09
	0.06	-0.09	0.08	-0.08
	0.43	0.09	0.15	-0.07
		0.23	-0.03	-0.22
		-0.33	0.03	-0.1

## Sheet: Formalin
	2016-05-10
	10Min	10-30Min
9R	115	422
9G	149	238
9N
10R	128	281
10G	184	282
10N	169	300
11R	305	261
11G	134	620
11N	512	395
12R	175	534
12G	218	629
12N	341	319
13R	242	186
13G	302	162
13N	339	242
14R	349	143
14G	177	102
14N	406	138
15R	272	333
15G	385	274
15N	202	273
16R	568	274
16G	206	264
16N	300	219
	Phase I	Phase II
AVERAGE
對照組	149	304.6
靈芝組	280.833	459.667
老化組	302.5	162.167
老化+靈芝組	322.167	272.833
STDEV
對照組	12.6925	31.0702
靈芝組	56.0805	64.1205
老化組	33.4751	19.5898
老化+靈芝組	56.3693	14.8311

## Sheet: FREQUENCY
8	Control	GT	Aging	Aging + GT
	97	97	80	19
	115	96	78	125
	82	77	79	98
	71	65	64	20
	90	77	30	124
		66	40	98

## Sheet: ZONE5
Control	GT	Aging	Aging + GT
3.06967	3.87046	11.0775	0
15.7488	1.20118	1.8685	7.20706
4.13738	13.2129	9.34248	8.1413
5.07163	14.4141	7.20706	0.133464
5.60549	7.87438	3.60353	1.4681
	13.3464	11.4779	6.53974

## Sheet: Hot plate
	Control	GT	Aging	Aging + GT
	12.93	8.31	19.58	13.91
	8.8	5.65	11.05	8.89
	8.52	8.57	12.92	5.84
	5.04	10.78	6.67	10.15
	6.33	10.24	9.18	8.61
		13.27	18.76	8.91
